# Supplementary material for: Evidence for a Strong Relationship between the Cytotoxicity and Intracellular Location of β-Amyloid
Source: Life (Basel). 2022 Apr 13;12(4):577. doi: 10.3390/life12040577 (PMC9025630; doi:10.3390/life12040577)
Supplement: Supplementary file 1 [file life-12-00577-s001.zip]

Archive with 1 entries (1 files):
- life-1612256-supplementary.pdf
